# Supplementary material for: Attitude Disparity and Worrying Scenarios in Genetic Discrimination—Based on Questionnaires from China
Source: Healthcare (Basel). 2023 Jan 8;11(2):188. doi: 10.3390/healthcare11020188 (PMC9859512; doi:10.3390/healthcare11020188)
Supplement: Supplementary file 1 [file healthcare-11-00188-s001.zip]

Archive with 3 entries (3 files):
- Categorized data.xlsx
- Questionnaire.pdf
- Statement that no ethical review is required.pdf
