# Supplementary material for: Attitude Disparity and Worrying Scenarios in Genetic Discrimination—Based on Questionnaires from China
Source: Healthcare (Basel). 2023 Jan 8;11(2):188. doi: 10.3390/healthcare11020188 (PMC9859512; doi:10.3390/healthcare11020188)
Supplement: Supplementary file 1 [file healthcare-11-00188-s001.zip › Categorized data.xlsx]

## Sheet: Categorized Data
Categorized data
Instructions: The overall setting of the survey
	Questions	Options	Score
Normal Questions	1. What do you think of GD?	Unreasonable	4
		Reasonable in a few cases	3
		Reasonable in most cases	2
		Reasonable	1
	2. What do you think of application of gene testing during recruitment?	Disapproval	4
		Approval in a few cases	3
		Approval in most cases	2
		Approval	1
	3. What do you think of application of gene testing during insurance services?	Disapproval	4
		Approval in a few cases	3
		Approval in most cases	2
		Approval	1
	4. What do you think of application of gene testing in partner choice?	Disapproval	4		Gender : 1 for male	Educational Level: 1 for "No formal High School qualifications"	Age: 2 for "18-30"
		Approval in a few cases	3		Gender : 2 for female	Educational Level: 2 for "High school/vocational education level"	Age: 3 for "31-45"
		Approval in most cases	2			Educational Level: 3 for "Bachelor's degree"	Age: 4 for "45-60"
		Approval	1			Educational Level: 4 for "Master's degree"	Age: 5 for ">60"
	5. What other circumstances do you think GD might occur?	Open-ended	Null			Educational Level: 5 for "Doctor's degree"
1. What do you think of genetic discrimination？	2. What do you think of gene testing during recruitment?	3. What do you think of gene testing during insurance services?	4. What do you think of gene testing in marriage?	5. What other circumstances do you think genetic discrimination might occur?	1. Gender	2. Eductaional Level	3. Age
3	4	4	4	None	1	1	2
3	3	3	4	None	2	2	2
4	3	4	4	None	2	2	2
3	3	3	4	None	2	2	2
3	3	3	2	None	2	2	2
4	1	4	1	None	1	2	2
1	2	3	1	None	1	2	2
4	3	3	2	None	2	2	2
1	4	3	1	None	1	2	2
4	3	4	1	Education	2	2	2
3	3	3	1	None	1	3	2
3	3	3	2	None	1	3	2
3	3	3	1	None	2	3	2
4	3	3	4	Medical	2	3	2
4	3	3	4	None	2	3	2
4	3	3	2	None	2	3	2
3	4	3	1	None	2	3	2
4	4	4	4	None	2	3	2
4	3	3	2	None	2	3	2
3	4	3	1	None	2	3	2
3	2	2	2	None	2	3	2
3	3	1	2	None	2	3	2
4	3	3	1	None	2	3	2
4	4	4	1	None	2	3	2
3	3	3	2	None	2	3	2
3	3	3	1	None	2	3	2
4	3	4	2	None	1	3	2
3	3	3	1	None	1	3	2
3	3	3	2	None	1	3	2
3	3	3	2	None	1	3	2
4	3	3	4	None	1	3	2
4	4	3	4	None	1	3	2
4	2	2	2	None	1	3	2
4	3	4	2	None	1	3	2
4	3	3	1	Education	1	3	2
4	4	3	4	None	2	3	2
4	4	4	2	None	1	3	2
4	4	4	4	None	1	3	2
4	3	3	4	None	2	3	2
3	3	3	1	None	2	3	2
4	4	4	1	None	1	3	2
4	4	4	1	None	1	3	2
3	3	3	1	None	2	3	2
4	3	4	4	None	1	3	2
4	3	3	2	Medical	2	3	2
4	4	4	4	None	2	3	2
4	4	4	4	None	1	3	2
4	4	3	4	Education	2	3	2
4	4	3	4	None	1	3	2
3	3	4	2	None	2	3	2
4	3	3	2	None	1	3	2
4	3	3	4	None	2	3	2
3	4	4	2	Education	1	3	2
4	4	4	4	Education	2	3	2
4	3	3	1	None	1	3	2
3	3	3	2	None	2	3	2
3	1	1	1	None	2	3	2
4	3	3	4	None	1	3	2
3	3	3	1	None	2	3	2
4	3	3	1	None	2	3	2
3	3	3	4	None	2	3	2
4	3	1	2	None	1	3	2
3	3	3	1	None	1	3	2
4	3	4	4	None	2	3	2
3	3	3	2	None	2	3	2
3	2	4	2	None	1	3	2
4	4	4	4	None	1	3	2
4	4	4	4	None	2	3	2
4	3	3	4	None	1	3	2
4	1	3	2	None	2	3	2
4	4	4	4	None	1	3	2
3	3	3	4	None	2	3	2
3	3	4	2	None	2	3	2
4	4	4	4	Social	2	3	2
4	3	4	4	None	2	3	2
3	3	3	1	None	2	3	2
4	3	4	2	None	2	3	2
4	3	3	2	Medical	1	3	2
4	3	3	2	None	1	3	2
4	1	3	1	Sports	2	3	2
3	3	3	1	None	2	3	2
4	3	4	1	None	2	3	2
4	3	3	4	Education	1	3	2
4	3	3	2	None	2	3	2
3	3	3	2	None	2	3	2
3	3	3	1	None	1	3	2
4	3	3	2	None	1	3	2
4	3	3	2	None	2	3	2
4	2	2	2	None	2	3	2
3	3	3	2	None	2	3	2
4	3	3	4	None	2	3	2
3	3	3	2	Education	1	3	2
3	3	3	1	None	1	3	2
3	3	3	1	None	1	3	2
4	4	4	4	None	2	3	2
4	3	3	4	None	2	3	2
3	3	3	1	None	2	3	2
4	3	3	1	None	2	3	2
4	3	3	2	None	1	3	2
3	4	4	1	None	1	3	2
4	3	3	2	Education	2	3	2
4	4	4	4	None	1	3	2
4	3	3	2	None	2	3	2
4	3	3	2	Education	2	3	2
4	3	3	1	None	2	3	2
4	3	3	2	None	2	3	2
4	3	3	1	Education	1	3	2
3	3	4	1	None	2	3	2
3	4	4	2	None	1	3	2
4	3	2	1	None	1	3	2
4	3	3	2	None	1	3	2
3	3	4	1	None	1	3	2
3	3	3	2	None	2	3	2
4	3	3	1	None	2	3	2
3	3	3	1	None	2	3	2
4	3	3	4	None	2	3	2
4	2	4	4	Social	1	3	2
4	4	3	1	None	1	3	2
4	3	1	2	Education	1	3	2
4	3	3	2	None	2	3	2
4	3	3	2	None	2	3	2
3	3	1	2	None	2	3	2
4	3	3	4	None	2	3	2
4	3	3	1	None	2	3	2
3	3	3	1	None	2	3	2
4	3	3	1	None	2	3	2
4	3	3	4	Medical	2	3	2
4	3	3	4	None	2	3	2
4	3	3	1	None	2	3	2
3	3	3	4	Social	2	3	2
4	3	3	1	None	1	3	2
3	3	3	4	None	1	3	2
4	4	4	1	None	2	3	2
4	3	3	1	Fertility	1	3	2
3	3	4	1	None	2	3	2
4	3	4	1	None	2	3	2
4	3	3	2	None	1	3	2
4	4	4	4	None	2	3	2
3	4	4	1	None	2	3	2
3	4	4	2	None	1	3	2
4	4	4	1	None	1	3	2
4	3	3	1	None	2	3	2
3	3	3	1	None	2	3	2
4	4	4	2	None	2	3	2
3	4	4	2	None	1	3	2
3	3	3	1	None	2	3	2
4	3	3	1	None	2	3	2
4	4	4	1	None	1	3	2
3	3	3	4	None	2	3	2
4	3	3	4	None	2	3	2
4	3	3	1	None	2	3	2
4	3	3	4	None	2	3	2
4	3	3	1	None	2	3	2
3	3	3	2	None	2	3	2
3	3	3	1	None	2	3	2
2	4	4	4	None	2	3	2
4	3	3	1	None	2	3	2
1	3	3	1	None	2	3	2
4	4	4	4	None	2	3	2
4	1	3	2	None	2	3	2
4	3	3	1	None	2	3	2
3	3	4	2	None	2	3	2
4	3	3	1	Social	1	3	2
3	3	3	2	None	2	3	2
4	4	4	4	None	2	3	2
4	3	3	2	None	2	3	2
4	3	3	2	None	2	3	2
4	3	4	4	None	2	3	2
4	3	3	4	None	1	3	2
3	3	3	1	None	2	3	2
3	3	3	2	None	2	3	2
3	3	3	2	None	2	3	2
4	3	3	2	None	2	3	2
4	3	3	2	None	2	3	2
3	3	3	1	None	2	3	2
3	4	3	2	None	2	3	2
4	3	3	4	None	2	3	2
3	3	3	1	None	1	3	2
4	4	4	4	None	2	3	2
4	3	3	1	None	2	3	2
3	3	4	1	Sports	1	3	2
3	3	3	2	None	2	3	2
3	3	3	1	None	2	3	2
3	3	3	4	None	2	3	2
3	4	4	1	None	2	3	2
3	3	3	2	None	2	3	2
4	3	3	2	None	2	3	2
3	4	3	1	None	2	3	2
3	4	4	4	None	2	3	2
3	3	3	2	None	2	3	2
4	4	4	4	None	2	3	2
3	3	3	2	None	1	3	2
4	3	3	4	None	2	3	2
4	2	2	2	None	2	3	2
4	3	3	2	Education	2	3	2
3	3	3	1	None	2	3	2
3	3	3	2	None	2	3	2
4	3	3	1	None	2	3	2
4	4	3	2	None	1	3	2
2	4	3	1	None	2	3	2
1	3	3	1	None	1	3	2
2	4	1	1	None	1	3	2
3	3	4	4	Sports	2	3	2
3	3	3	1	None	1	3	2
4	3	3	2	Fertility	1	3	2
4	4	4	2	Social	1	3	2
3	4	3	1	None	1	3	2
4	3	4	2	Education	2	3	2
3	3	3	2	None	2	4	2
4	3	3	4	Politic	2	4	2
4	3	4	2	None	1	4	2
4	3	4	2	Medical	2	4	2
4	4	3	4	None	2	4	2
3	3	3	2	None	2	4	2
3	4	4	1	None	2	4	2
4	3	3	1	None	2	4	2
2	3	4	1	Medical	1	4	2
3	3	3	4	None	2	4	2
4	4	4	4	None	2	4	2
3	4	3	1	Education	2	4	2
4	3	4	1	None	2	5	2
4	4	4	4	None	1	5	2
4	3	4	4	None	2	5	2
4	3	3	2	None	2	5	2
3	4	4	4	Education	2	5	2
1	4	2	4	None	1	5	2
3	3	3	1	None	2	5	2
3	4	3	4	None	2	1	3
1	3	3	1	None	2	1	3
1	4	3	4	None	1	1	3
4	4	1	4	None	1	1	3
3	2	4	4	None	1	1	3
4	3	4	4	None	1	1	3
4	3	4	2	None	1	2	3
4	3	2	2	None	2	2	3
3	3	3	4	None	2	2	3
3	3	3	2	None	2	2	3
3	2	2	2	None	1	2	3
4	3	3	2	None	1	2	3
3	3	2	1	None	1	2	3
4	4	4	4	None	2	2	3
3	4	4	4	None	2	2	3
3	2	2	1	None	2	2	3
4	1	3	4	None	1	2	3
4	3	3	4	None	1	2	3
1	2	4	1	Education	1	2	3
4	3	3	2	None	1	2	3
4	3	3	1	None	2	2	3
2	1	3	1	None	1	2	3
3	3	3	1	None	1	2	3
3	3	1	1	Education	1	2	3
3	3	4	4	None	1	2	3
4	3	3	1	None	1	2	3
1	1	1	1	None	1	2	3
4	3	3	1	Education	1	2	3
3	3	3	2	None	1	2	3
4	3	4	1	Education	1	2	3
4	3	4	1	Education	1	2	3
2	3	1	1	None	1	2	3
1	3	3	1	Medical	1	2	3
3	3	3	1	Social	1	2	3
4	3	3	1	Social	1	2	3
4	3	3	4	None	2	3	3
4	4	3	2	None	1	3	3
4	3	3	2	None	1	3	3
3	4	4	2	None	1	3	3
3	3	3	1	None	2	3	3
4	3	4	2	None	1	3	3
4	4	3	2	None	1	3	3
4	4	4	2	None	1	3	3
3	3	3	1	None	2	3	3
3	3	1	1	None	2	3	3
3	3	3	4	None	2	3	3
4	1	1	2	Social	1	3	3
4	3	3	2	None	2	3	3
3	3	3	1	None	2	3	3
4	3	3	4	None	2	3	3
3	3	3	4	None	2	3	3
3	4	4	4	Social	2	3	3
1	3	2	1	None	2	3	3
3	3	3	2	None	2	3	3
4	3	4	1	Education	2	3	3
3	3	3	1	None	2	3	3
4	3	3	4	None	2	3	3
4	4	3	1	None	1	3	3
3	3	3	1	None	1	3	3
4	4	3	4	None	2	3	3
3	4	3	1	None	2	3	3
3	1	1	2	None	2	3	3
2	4	4	1	None	1	3	3
3	3	4	4	None	2	3	3
4	3	3	2	Education	1	3	3
3	3	3	2	None	2	3	3
3	3	3	1	None	2	3	3
3	3	3	1	None	2	3	3
3	1	3	1	Medical	2	3	3
4	4	4	2	None	1	3	3
4	4	4	1	None	1	3	3
4	3	4	1	None	2	3	3
3	4	4	1	None	2	3	3
3	3	3	2	None	2	3	3
1	3	3	4	None	2	3	3
4	3	3	2	None	2	3	3
3	3	3	1	Fertility	2	3	3
4	3	1	1	None	2	3	3
3	3	3	1	None	2	3	3
4	4	4	4	None	2	3	3
4	4	4	4	None	2	3	3
4	1	3	4	None	2	3	3
3	2	2	2	None	2	3	3
4	3	3	4	Fertility	2	3	3
3	4	4	2	None	2	3	3
4	4	4	4	None	2	3	3
4	4	3	4	None	2	3	3
4	4	3	1	None	2	3	3
4	3	4	2	None	2	3	3
3	2	2	2	None	2	3	3
4	4	3	2	None	1	3	3
4	2	3	2	None	1	3	3
3	3	3	2	None	2	3	3
4	4	3	4	None	1	3	3
3	3	3	1	None	2	3	3
2	3	3	1	None	1	3	3
2	4	2	1	None	1	3	3
4	3	3	2	None	1	3	3
4	3	3	1	Education	1	3	3
4	1	1	1	None	1	3	3
3	3	3	2	None	1	3	3
3	3	3	2	None	1	3	3
4	3	1	2	None	1	3	3
1	4	1	1	None	1	3	3
4	4	4	4	None	1	3	3
2	2	3	1	None	2	3	3
1	1	1	2	Shopping	1	3	3
1	1	3	1	None	1	3	3
1	4	4	1	None	2	3	3
1	4	1	2	None	1	3	3
1	3	1	1	None	1	3	3
2	3	3	1	None	1	3	3
1	4	4	1	None	1	3	3
4	1	3	1	Education	1	3	3
2	1	3	1	None	1	3	3
1	3	3	1	None	2	3	3
1	4	3	4	None	1	3	3
4	3	3	1	None	1	3	3
1	1	4	4	None	1	3	3
2	3	3	2	Social	1	3	3
4	3	1	2	None	1	3	3
1	3	3	2	Fertility	1	3	3
1	4	3	2	None	1	3	3
3	1	1	1	None	1	3	3
1	3	1	2	None	1	3	3
4	3	1	1	Education	1	3	3
4	3	3	1	Education	2	3	3
3	3	3	1	None	1	3	3
4	4	4	2	Education	1	3	3
4	4	1	2	None	1	3	3
4	3	3	2	Education	1	3	3
2	4	4	1	None	1	3	3
4	3	3	2	Medical	1	3	3
2	1	3	4	Shopping	1	3	3
1	4	4	1	None	1	3	3
4	4	4	1	None	1	3	3
1	4	3	1	None	1	3	3
1	4	4	1	None	1	3	3
1	4	4	1	None	1	3	3
1	4	3	1	None	1	3	3
2	1	3	1	None	1	3	3
1	4	4	4	None	2	3	3
3	3	3	1	Education	1	3	3
3	3	3	1	Medical	1	3	3
4	3	4	4	Education	1	3	3
1	1	1	1	None	1	3	3
4	3	3	1	None	1	3	3
4	3	3	4	None	1	3	3
3	4	3	4	None	1	3	3
3	3	3	1	Education	1	3	3
3	3	3	1	None	1	3	3
3	3	3	2	Promotion	1	3	3
3	3	1	2	Education	1	3	3
1	3	2	2	Shopping	1	3	3
4	3	3	1	None	1	3	3
4	3	3	1	None	1	3	3
4	3	4	1	Social	1	3	3
4	3	3	1	None	1	3	3
3	3	3	1	Education	1	3	3
2	1	3	1	None	1	3	3
3	3	3	1	Education	1	3	3
3	3	3	1	None	1	3	3
3	3	4	1	Sports	1	3	3
4	1	1	1	Social	1	3	3
3	3	1	1	None	1	3	3
4	3	3	1	Education	1	3	3
3	3	3	2	None	1	3	3
4	3	3	2	None	1	3	3
4	2	2	1	Medical	1	3	3
3	3	3	1	None	1	3	3
3	3	3	1	None	1	3	3
4	3	3	4	Education	1	3	3
3	3	3	2	Education	1	3	3
3	3	3	1	Education	1	3	3
4	3	3	1	Education	1	3	3
3	4	4	1	Politic	1	3	3
1	3	3	1	Education	1	3	3
3	3	4	1	None	1	3	3
3	3	4	1	Education	1	3	3
4	3	3	2	Education	1	3	3
4	4	4	4	Medical	1	3	3
4	3	3	2	None	1	3	3
3	4	4	2	Education	1	3	3
4	3	3	1	Education	1	3	3
4	3	3	1	Social	1	3	3
3	3	3	1	Social	1	3	3
1	3	3	2	Social	1	3	3
3	3	3	1	Medical	1	3	3
4	4	3	4	None	2	4	3
3	3	3	1	None	1	4	3
3	3	3	2	None	2	4	3
4	3	4	2	None	1	4	3
3	3	3	2	None	2	4	3
3	3	3	4	None	2	4	3
3	2	3	2	Education	2	4	3
3	3	4	1	None	1	4	3
3	3	4	1	None	2	4	3
4	4	3	4	None	2	4	3
4	3	3	1	None	1	4	3
4	4	4	4	None	2	4	3
4	3	3	4	None	2	4	3
3	3	3	2	None	1	4	3
4	3	4	2	Medical	2	4	3
1	3	3	1	None	2	4	3
4	3	4	1	None	1	4	3
3	3	4	1	Education	1	4	3
3	4	4	1	None	2	4	3
3	3	3	1	None	2	4	3
4	1	1	2	Medical	2	4	3
4	3	3	4	None	2	4	3
3	3	1	2	None	2	4	3
3	3	3	2	None	2	4	3
4	4	3	4	None	2	4	3
3	4	4	1	None	1	4	3
3	3	3	2	None	1	4	3
4	4	4	4	None	2	4	3
3	4	4	4	None	1	4	3
3	3	3	1	None	2	4	3
3	3	3	4	None	2	4	3
3	3	3	1	None	2	4	3
3	3	3	2	None	2	4	3
3	4	3	1	None	2	4	3
3	3	4	2	None	2	4	3
4	4	4	4	None	2	4	3
3	4	4	1	None	2	4	3
4	3	3	4	None	2	4	3
4	3	3	2	Education	1	4	3
3	3	3	4	None	2	4	3
3	3	3	2	Education	2	4	3
3	4	4	2	None	2	4	3
4	3	3	2	None	2	4	3
3	3	3	4	Education	2	4	3
3	4	3	1	None	2	4	3
3	4	3	1	None	2	4	3
4	4	4	1	None	2	4	3
4	4	4	4	None	1	4	3
4	4	4	1	None	1	4	3
3	3	3	1	None	1	4	3
4	1	1	1	None	2	4	3
1	1	1	2	Shopping	1	4	3
4	1	3	1	Shopping	1	4	3
2	3	3	1	Social	1	4	3
4	3	3	1	None	1	4	3
1	2	1	1	None	1	4	3
3	4	1	4	None	1	4	3
3	4	3	2	None	1	4	3
1	4	3	4	None	1	4	3
4	4	4	4	None	2	4	3
1	4	2	1	Social	1	4	3
1	1	1	1	None	1	4	3
4	3	3	1	None	1	4	3
1	3	1	1	Shopping	1	4	3
1	4	3	1	None	1	4	3
3	3	3	2	None	1	4	3
4	3	3	1	Education	1	4	3
3	3	3	2	Medical	1	4	3
4	3	3	2	Education	1	4	3
3	4	4	1	None	2	4	3
4	4	4	4	None	2	5	3
4	4	4	4	Promotion	2	5	3
3	3	3	1	None	1	5	3
4	3	3	4	Education	2	5	3
3	4	4	2	None	2	5	3
3	3	3	2	None	2	5	3
4	4	4	4	None	1	5	3
3	3	3	1	None	2	5	3
4	4	4	1	None	2	5	3
3	3	3	2	None	2	5	3
4	3	3	4	Social	2	5	3
3	3	4	1	None	1	5	3
3	1	3	1	None	2	5	3
4	3	4	1	Medical	1	5	3
4	4	4	4	Education	1	5	3
3	3	3	2	None	1	5	3
4	3	4	2	None	1	5	3
3	3	3	4	Social	1	5	3
4	1	1	2	None	1	5	3
4	1	3	2	None	1	5	3
4	3	3	1	None	1	5	3
1	1	1	1	None	1	5	3
3	4	4	1	None	1	1	4
3	3	4	4	None	1	1	4
3	3	3	1	None	1	2	4
4	3	3	1	None	2	2	4
4	4	4	1	None	1	2	4
4	3	3	1	None	2	2	4
3	3	2	4	None	1	2	4
3	3	3	1	None	2	2	4
3	3	3	1	None	2	2	4
4	3	3	1	None	1	2	4
3	3	3	2	None	1	2	4
4	3	3	2	Education	2	2	4
4	3	3	2	Education	1	2	4
4	4	3	2	None	1	2	4
4	4	3	4	None	1	2	4
3	3	3	1	None	2	3	4
4	3	3	2	Medical	1	3	4
4	3	3	2	None	1	3	4
1	3	3	1	None	1	3	4
2	4	3	2	None	1	3	4
4	3	3	1	Social	1	3	4
1	2	1	2	None	1	3	4
4	3	3	1	Social	1	3	4
1	4	3	1	None	1	3	4
3	3	3	2	Fertility	1	3	4
1	4	3	4	None	1	3	4
3	4	2	2	None	1	3	4
4	3	3	1	Medical	1	3	4
1	4	3	1	None	1	3	4
1	3	1	1	None	1	3	4
2	3	1	1	Education	1	3	4
3	3	3	2	Education	1	3	4
4	4	4	4	Education	1	4	4
4	3	3	4	None	1	4	4
4	3	3	2	Fertility	2	4	4
1	4	3	1	Education	2	4	4
2	1	1	1	Education	1	4	4
1	1	3	4	None	1	4	4
4	4	4	4	None	2	4	4
3	3	3	1	Medical	2	5	4
4	4	4	4	None	2	5	4
4	3	1	2	None	1	5	4
4	4	4	4	None	2	5	4
4	3	3	2	Sports	1	5	4
3	3	3	2	None	1	1	5
4	2	3	1	None	2	1	5
3	4	3	1	None	2	1	5
4	4	4	4	None	1	3	5
